# Supplementary material for: Nicotine Dependence from Different E-Cigarette Devices and Combustible Cigarettes among US Adolescent and Young Adult Users
Source: Int J Environ Res Public Health. 2022 May 11;19(10):5846. doi: 10.3390/ijerph19105846 (PMC9140375; doi:10.3390/ijerph19105846)
Supplement: Supplementary file 1 [file ijerph-19-05846-s001.zip]

Archive with 1 entries (1 files):
- ijerph-1675332-supplementary.pdf
